# Supplementary material for: Effects of different preservation on the mechanical properties of cortical bone under quasi-static and dynamic compression
Source: Front Bioeng Biotechnol. 2023 Feb 23;11:1082254. doi: 10.3389/fbioe.2023.1082254 (PMC9995777; doi:10.3389/fbioe.2023.1082254)
Supplement: Supplementary file 1 [file Table1.XLSX]

## Sheet: data
Code	Group	Strain rate	Ultimate strain	Ultimate stress	Elastic modulus	Modulus error limit	Loading length	sample width	Sample height
CC033R-1-1-8	Dehydration	0.001	0.01801	156.984	9623.9	8.99025	7.68	4.61	3.37
CC032L-1-1-4	Dehydration	0.001	0.02203	302.714	17525.9	10.8257	7.47	3.81	2.91
CC032L-1-1-3	Dehydration	0.001	0.02171	267.012	15582.6	16.9255	7.51	3.74	2.53
CC032L-1-1-2	Dehydration	0.001	0.02125	274.232	15525.3	18.0798	7.9	4.79	2.4
CC032L-1-1-1	Dehydration	0.001	0.02159	298.523	15609.7	10.7653	7.86	4.82	3.4
CC033R-1-1-6	Dehydration	0.001	0.02204	303.391	15753.7	16.2627	7.39	4.46	2.99
CC033R-1-1-7	Dehydration	0.001	0.02559	203.468	9298.43	10.8918	7.31	4.4	3.26
CC033R-1-1-5	Dehydration	0.001	0.02358	302.971	15027	38.5696	7.66	4.39	3.29
BC072R-1-6	Formalin	0.001	0.02275	91.5541	6040.15	13.5646	6.92	4.02	4.21
BC072R-1-8	Formalin	0.001	0.01699	155.936	11109.6	14.8695	6.75	3.96	4.22
BC071L-1-4	Formalin	0.001	0.01754	146.859	10263.5	16.5239	6.66	3.81	3.99
BC072R-1-5	Formalin	0.001	0.01288	122.345	11578.6	24.7057	6.97	3.68	3.94
BC071L-1-3	Formalin	0.001	0.01726	141.633	10362.1	12.9682	6.89	4.36	4.16
BC072R-1-7	Formalin	0.001					6.72	4.11	4.24
BC071L-1-2	Formalin	0.001	0.02531	104.97	6894.31	10.2345	6.94	3.68	4.14
BC071L-1-1	Formalin	0.001	0.01557	107.755	9388.5	15.2614	6.66	3.89	4.34
AC009L-1-1-1	Fresh	0.001	0.000373	--	22114.9	51.5094	7.48	2.4	3.84
AC009L-1-1-2	Fresh	0.001	0.01343	101.874	10016.7	11.1692	7.48	3.86	4.06
AC009L-1-1-3	Fresh	0.001	0.01603	135.959	12015.1	19.727	7.62	3.74	3.52
AC009L-1-1-4	Fresh	0.001	0.013	156.106	15140.7	14.9201	7.5	2.42	4.66
AC020L-1-2-5	Fresh	0.001	0.01443	92.2578	8149.88	11.2303	7.42	3.72	4.7
AC020L-1-2-6	Fresh	0.001	0.02374	102.156	6174.62	19.074	7.1	3.54	4.16
AC020L-1-2-7	Fresh	0.001	0.01284	108.59	9974.12	32.5547	7.42	3.16	4.74
AC020L-1-2-8	Fresh	0.001	0.01375	84.5422	7853.3	24.54	7.3	3.4	4.24
CC045R-2-2-5	Dehydration	0.01	0.01864	211.611	14441.2	43.3518	8.21	3.22	3.3
CC044L-2-1-4	Dehydration	0.01	0.02309	264.7	15630.3	68.8678	8.37	4.73	2.61
CC045R-2-2-6	Dehydration	0.01	0.0177	212.303	14839.3	59.3454	8.26	4.22	2.79
CC044L-2-1-2	Dehydration	0.01	0.01637	111.655	8518.58	84.5563	8.35	6.04	3.22
CC044L-2-1-1	Dehydration	0.01	0.02077	182.36	11189.5	56.2184	8.23	4.51	3.37
CC044L-2-1-3	Dehydration	0.01	0.01835	231.969	15506.3	51.2672	8.41	5.83	2.63
CC045R-2-2-7	Dehydration	0.01	0.01213	106.918	11994.4	41.9549	8.35	4.88	3.17
CC045R-2-2-8	Dehydration	0.01	0.01788	211.609	15789.8	105.834	8.43	3.58	3.06
BC073L-2-3	Formalin	0.01	0.01712	189.532	13707.7	102.285	6.94	3.18	3.48
BC074R-2-7	Formalin	0.01	0.01723	194.478	13102.1	78.345	6.94	3.06	2.86
BC074R-2-6	Formalin	0.01	0.01789	220.386	14757.2	42.5658	6.93	3.82	3.12
BC074R-2-5	Formalin	0.01	0.02558	127.375	8365.64	41.9631	6.98	2.86	3.14
BC073L-2-4	Formalin	0.01	0.01671	148.645	10730.8	50.8491	6.97	3.05	3.47
BC073L-2-1	Formalin	0.01	0.0192	180.869	12449.3	78.3258	6.98	2.91	2.83
BC073L-2-2	Formalin	0.01	0.03012	130.946	7728.5	39.6277	6.9	2.81	3.21
BC074R-2-8	Formalin	0.01	0.01831	236.288	15734.8	72.7955	6.92	2.53	2.97
AC030R-2-1-1	Fresh	0.01	0.01776	141.866	9877.58	52.0937	7.76	3.92	3.04
AC030R-2-1-2	Fresh	0.01	0.01544	153.218	11661.6	59.5906	7.82	3.46	3.34
AC030R-2-1-3	Fresh	0.01	0.01962	147.882	10361.7	35.4043	7.9	4	2.75
AC030R-2-1-4	Fresh	0.01	0.01341	133.881	11581.9	54.9723	7.95	4	3.04
AC031L-2-2-5	Fresh	0.01	0.01801	175.647	12083.3	62.3857	7.68	4.56	3.23
AC031L-2-2-6	Fresh	0.01	0.01343	118.975	10469.5	79.9833	7.72	4.21	2.75
AC031L-2-2-7	Fresh	0.01	0.02204	97.9832	6899.06	76.5775	7.86	4.24	3.87
AC031L-2-2-8	Fresh	0.01	0.01694	131.704	9285.92	88.1393	7.57	4.41	3.15
CC058R-5-7	Dehydration	202.002	0.02627	319.988	14601.1	30.1442	4.26	3.97	2.86
AC056L-5-10	Fresh	214.231	0.0252	209.934	9650.29	9.0688	5.57	3.81	4.84
AC055L-5-7	Fresh	216.523	0.02733	207.589	8920.41	18.2417	5.65	3.83	5.87
AC055L-5-6	Fresh	232.181	0.02991	225.309	9504.66	27.7435	5.57	3.73	4.97
CC057L-5-4	Dehydration	255.451	0.02787	241.704	8977.07	28.8465	4.03	4.22	3.52
AC056L-5-9	Fresh	264.25	0.03164	148.961	6201	12.2017	5.47	4.6	5.05
20180726-5	Fresh	281.269	0.01966	124.616	6795.24	52.2377	3.88	10	4.44
BC065L-3-3	Formalin	315.731	0.02936	159.279	8429.01	32.4382	4.12	3	4.7
AC055L-5-5	Fresh	317.429	0.02675	242.544	10275.2	29.3654	5.38	3.8	5.28
BC065L-3-2	Formalin	336.587	0.04259	157.592	4178.51	18.5099	4.48	3.68	4.1
CC057L-5-3	Dehydration	347.962	0.02447	327.509	16879.6	66.7013	4.02	3.87	2.94
AC055L-5-8	Fresh	348.168	0.02917	149.807	6358.79	17.6299	5.8	4.08	5.3
AC054L-5-1	Fresh	353.694	0.02629	228.476	10397.9	33.0349	5.83	5.34	4.79
BC066R-3-5	Formalin	373.936	0.02843	192.011	10001.5	25.3303	4.15	3.3	4.38
BC065L-3-1	Formalin	388.217	0.02674	229.829	10809.4	34.899	4.1	3.59	3.4
CC058R-5-8	Dehydration	388.828	0.02621	159.971	6821.03	14.2848	4.25	3.99	3.51
CC057L-5-1	Dehydration	414.961	0.02287	212.379	11539.9	188.479	4.14	2.73	4.1
CC057L-5-2	Dehydration	416.606	0.03575	121.663	3770.24	32.071	4.03	4	4.01
CC059R-6-4	Dehydration	448.552	0.02067	241.45	14242.3	58.0205	4.98	4.13	2.8
AC054L-5-4	Fresh	453.552	0.02687	200.985	8917.32	29.3753	5.89	3.82	5.96
CC058R-5-6	Dehydration	457.444	0.07835	134.127	5452.32	53.7636	4.21	4.17	3.93
AC054L-5-2	Fresh	471.841	0.02565	184.279	8417.57	18.7485	5.5	3.88	5.8
20180726-6	Fresh	500.409	0.02809	148.61	6385.97	15.3563	3.81	4.46	4.69
BC066R-3-8	Formalin	510.938	0.03651	308.818	9252.89	37.6359	4.09	3.51	4.11
BC065L-3-4	Formalin	511.01	0.03723	274.549	8989.32	46.3248	4	3.49	3.47
20180726-7	Fresh	514.79	0.03256	248.099	9002.31	30.6746	3.95	4.17	4.1
CC059R-6-3	Dehydration	517.797	0.02391	303.311	14824.5	37.7175	4.98	3.94	3.25
CC060L-6-6	Dehydration	527.723	0.0245	334.369	16617.6	175.351	4.03	4.08	3.18
AC054L-5-3	Fresh	531.461	0.02794	185.775	7623.57	38.4889	5.68	4.14	6.2
CC059R-6-2	Dehydration	536.066	0.02356	240.961	11255.8	65.0761	4.94	4.08	2.96
20180726-10	Fresh	540.819	0.02642	216.189	10173.7	30.0656	3.81	3.9	3.95
20180726-8	Fresh	550.28	0.02598	201.914	9828.72	61.7477	3.85	4.12	4.86
BC068R-4-8	Formalin	609.197	0.03173	270.988	9587.69	80.6113	4.02	3.7	4.21
CC059R-6-1	Dehydration	619.9	0.02359	194.586	9770.69	45.0793	4.85	3.93	4.25
BC067L-4-3	Formalin	654.178	0.03429	230.574	7432.54	59.3663	4.09	3.17	4.13
BC066R-3-7	Formalin	682.433	0.02819	226.053	9920	95.8606	4.18	3.27	4.1
20180726-4	Fresh	683.082	0.03118	211.151	8362.87	22.4158	3.79	3.99	4.04
20180726-1	Fresh	692.34	0.03026	204.078	8802.92	72.8077	3.95	7	4.28
20180726-2	Fresh	698.171	0.03611	253.353	8994.39	42.7867	3.87	4.08	4.5
BC066R-3-6	Formalin	707.222	0.03341	306.384	12433.9	57.8889	4.02	3.09	3.21
CC060L-6-5	Dehydration	711.333	0.03882	272.987	8122.7	13.8492	4.01	3.84	3.95
CC064R-6-8	Dehydration	717.179	0.02976	303.103	12033.9	57.6133	4.15	3.32	4.1
BC068R-4-5	Formalin	726.062	0.03403	178.111	5796.04	13.1955	3.85	4.18	4
20180726-3	Fresh	776.082	0.03327	168.636	6152.37	19.6481	3.89	4	4.14
AC061R-6-6	Fresh	780.137	0.02951	240.06	9641.1	22.1669	3.99	3.67	3.99
BC068R-4-7	Formalin	788.588	0.04048	226.025	6173.73	21.6519	3.79	4.02	4.11
AC057L-6-4	Fresh	802.751	0.02853	273.6	10890.4	39.9729	4	3.01	4.45
20180726-9	Fresh	815.184	0.04716	182.344	6124.79	27.6049	3.9	3.84	3.95
AC061R-6-5	Fresh	839.166	0.03012	258.226	9806.73	27.6035	3.98	3.23	4.61
BC067L-4-4	Formalin	840.299	0.04186	139.64	3666.54	21.6677	3.87	4.42	4.22
CC064R-6-5	Dehydration	841.098	0.02748	310.076	12449.7	53.6442	4.02	3	4.52
CC063R-6-1	Dehydration	844.58	0.02415	198	9249.8	95.0917	3.98	3.86	5.02
BC067L-4-1	Formalin	845.702	0.0381	314.46	10055.4	28.861	3.81	3.65	3.91
CC063R-6-2	Dehydration	895.114	0.02821	309.507	13673.9	99.1078	4.02	3.26	4.29
CC064R-6-7	Dehydration	903.754	0.0258	307.006	13036	67.2375	4.19	3.09	4.46
CC064R-6-6	Dehydration	912.03	0.0242	249.294	11781.9	74.7559	4.11	3.04	3.95
BC067L-4-2	Formalin	924.99	0.04278	143.485	3618.34	24.7008	3.8	4.61	3.9
BC068R-4-6	Formalin	935.134	0.03766	154.593	4286.83	19.5018	3.89	4.11	4.02
AC061R-6-8	Fresh	942.146	0.02861	208.716	8029.62	61.1651	4.04	3.19	4.52
CC064R-6-9	Dehydration	946.234	0.02804	233.848	8532.77	53.5997	4.2	3.04	4.11
CC058R-5-5	Dehydration	951.343	0.02146	308.676	15477.3	116.291	4.27	4.09	3.62
AC061R-6-7	Fresh	982.804	0.029	249.366	10660.5	31.0257	3.94	3.05	3.53
CC060L-6-7	Dehydration	1012.87	0.0292	193.094	7913.56	21.9147	4.18	3.74	3.31
CC063R-6-4	Dehydration	1018.15	0.02879	254.17	9625.76	44.1431	4.09	3.11	4.2
BC069L-5-4	Formalin	1081.17	0.03886	271.346	12695.5	96.4061	4.24	3.35	3.77
BC070R-5-7	Formalin	1106.76	0.03333	207.241	10195.5	53.9512	4.08	3.44	4.05
BC070R-5-6	Formalin	1181.13	0.03949	179.084	5962.2	29.2829	3.83	4.41	3.98
20180726-15	Fresh	1181.14	0.03061	227.328	8780	47.3072	3.83	3.86	3.97
20180726-12	Fresh	1182.18	0.02817	213.03	8149.47	92.2135	3.92	4.03	3.89
20180726-14	Fresh	1196.06	0.03348	134.892	4720.74	31.4039	4.08	3.95	3.83
20180726-13	Fresh	1211	0.03564	198.018	6741.08	28.4069	3.83	3.83	3.67
CC063R-6-3	Dehydration	1217.08	0.02982	237.297	9444.38	69.3836	4.18	3.32	3.74
BC070R-5-5	Formalin	1223.92	0.04373	286.661	9943.93	91.8849	3.82	3.28	3.97
AC062L-6-9	Fresh	1234.82	0.0309	241.512	9624.93	88.0621	4.02	3.14	3.05
BC070R-5-8	Formalin	1316.29	0.04834	193.995	5739.3	41.1728	3.91	3.99	4.24
BC069L-5-2	Formalin	1337.91	0.03908	209.332	7063.08	52.4931	3.82	3.83	4.1
20180726-16	Fresh	1346.67	0.04687	143.922	3766.74	23.4808	3.79	4.09	4.12
BC069L-5-1	Formalin	1430.76	0.0403	176.672	6900.47	56.4102	3.74	4.1	4.17
BC069L-5-3	Formalin	1481.36	0.04598	164.465	5850.1	30.8213	4.12	3.67	3.81
20180726-11	Fresh	1670.35	0.03132	--	10054.8	112.872	3.77	3.92	3.61
